# Supplementary material for: Psychometric Properties of the Adverse Childhood Experiences Abuse Short Form (ACE-ASF) for Ecuadorian Youth
Source: Eur J Investig Health Psychol Educ. 2025 Apr 16;15(4):63. doi: 10.3390/ejihpe15040063 (PMC12025786; doi:10.3390/ejihpe15040063)
Supplement: Supplementary file 1 [file ejihpe-15-00063-s001.zip]

Archive with 1 entries (1 files):
- ejihpe-3482306-supplementary.pdf
